# Supplementary material for: Stress and emotional wellbeing among LGBT older adults: a moderated mediation model for social network size, composition, and perceived social support
Source: Gerontologist. 2025 Sep 11;65(11):gnaf198. doi: 10.1093/geront/gnaf198 (PMC12543375; doi:10.1093/geront/gnaf198)
Supplement: gnaf198_Supplementary_Data [file gnaf198_supplementary_data.zip]

Archive with 1 entries (1 files):
- Prasad et al. Suppl.docx
